# Supplementary material for: Severe Anaphylaxis in Pregnancy: A Systematic Review of Clinical Presentation to Determine Outcomes
Source: J Pers Med. 2021 Oct 22;11(11):1060. doi: 10.3390/jpm11111060 (PMC8623240; doi:10.3390/jpm11111060)
Supplement: Supplementary file 1 [file jpm-11-01060-s001.zip]

Archive with 1 entries (1 files):
- jpm-1318917-supplementary.pdf
